# Supplementary material for: Cytochrome P450 Herbicide Metabolism as the Main Mechanism of Cross-Resistance to ACCase- and ALS-Inhibitors in Lolium spp. Populations From Argentina: A Molecular Approach in Characterization and Detection
Source: Front Plant Sci. 2020 Nov 16;11:600301. doi: 10.3389/fpls.2020.600301 (PMC7701091; doi:10.3389/fpls.2020.600301)
Supplement: Supplementary file 1 [file Table_1.XLSX]

## Sheet: Plant survival
Population	Coordinates		Plant survival (%)
			Iodosulfuron-mesosulfuron	pinoxaden
A-P13	-38.5882	-61.0223	71	63
Z-P41	-38.8698	-60.9814	8	11
DD-P31	-38.8783	-61.4166	19	0
E-P32	-38.9056	-61.368	63	39
MH-P33	-38.881	-61.3098	75	42
D-P35	-38.7939	-60.0315	47	91
P37	-38.7368	-59.9944	3	24
V-P39	-38.6312	-61.1713	93	79
PZ-P40	-38.6085	-61.1343	26	14
IR-P44	-38.4263	-60.9781	4	14
P-46	-38.3068	-60.9265	58	85
SC-P49	-38.37	-59.6132	20	3
SCE-P50	-38.4734	-59.488	12	3
P51	-38.3469	-59.7933	12	0
DB-P53	-37.8315	-60.402	6	6
R228-P55	-38.4632	-59.992	0	0
R228-P56	-38.58	-59.7934	17	0
R228-P58	-38.4611	-59.9345	21	0
AGC-P62	-38.0853	-60.2677	0	0
BJ-P65	-37.6278	-59.826	0	9
C-P69	-38.1629	-60.3295	13	2
CS-P71	-38.2897	-60.6169	6	8
R85-P75	-38.0675	-61.2361	38	18
BCO	-38.7617	-60.6272	13	0
DR3	-38.7133	-61.0698	94	92
C20	-38.8892	-61.5985	31	3
RC-C34	-38.7883	-60.3803	11	0
R3-C37	-38.4156	-60.3675	3	24
D-C9	-38.6072	-60.8772	14	7
DR3-P0	-38.1176	-58.2309	5	7
A-P11	-38.6231	-60.9083	0	0
CD-P13	-38.6838	-60.417	4	4
D-P16	-38.6534	-60.9268	0	0
F-P18	-38.8115	-61.0765	100	91
TA-P24	-38.8892	-61.5056	81	61
O-P27	-38.7747	-60.9268	3	4
D-P0	-38.6126	-59.9237	30	0
VE-P0	-38.4403	-60.216	46	31
F-P4	-38.7758	-61.1168	16	19
CO-P6	-38.6897	-60.5403	1	11
LCO-P8	-38.6249	-60.5891	17	9
L-P9	-38.6105	-61.0313	0	0
CAP-P11	-38.4244	-60.1946	6	51
BW-P12	-38.3102	-60.2257	49	45
DSM-P13	-38.2585	-59.9215	71	90
SC-P14	-38.0186	-51.7199	71	70
D-P15	-38.3111	-59.9191	41	71
SR-P17	-38.6919	-59.5203	2	1
ABR-P20	-38.1294	-60.004	0	0
TRE-P21	-38.1667	-59.8995	1	11
CLD-P22	-38.2574	-59.2708	2	5
LL-P25	-37.927	-60.0563	51	40
EP-P26	-38.6994	-61.0948	51	61
D-P29	-38.8554	-61.2668	51	59
TAI-P33	-38.6463	-60.6298	29	19
ST-P34	-38.0833	-59.962	70	66
SCOC-P35	-38.3853	-59.6163	36	39
TA-P41	-38.328	-60.4778	41	79
BE-P1	-38.6996	-60.0107	39	8
EP-P2	-38.6991	-61.099	41	67
L-P4	-38.6123	-61.0057	35	64
LO-P6	-38.6671	-60.9334	65	78
DLG-P9	-37.8599	-60.3245	6	12
BH-P11	-38.7551	-61.8997	72	67
LC-P13	-38.6645	-60.9495	65	42
TP-P14	-38.3434	-60.483	67	75
CO-P15	-38.6904	-60.5415	70	82
CP-P16	-38.1667	-60.8459	5	11
LO-P17	-38.1665	-61.0899	35	64
LG-P18	-38.4616	-60.4942	5	12
D-P19	-38.3067	-60.9269	42	71
LM-P23	-38.0489	-59.6692	75	81
SI-P24	-38.3559	-59.7348	5	7
DO-P25	-38.2758	-60.0134	66	80
LB-P26	-38.2876	-59.7977	4	8
LD-P27	-38.3105	-59.3806	74	68
D-P275	-38.7105	-61.1837	65	68
GTA-P22	-38.4271	-60.3544	7	42
FE-P0	-38.6831	-61.934	36	5
D-C19	-38.7055	-61.0802	45	62

## Sheet: Plumule growth
Population	Without herbicide					Iodosulfuron-mesosulfuron					Pinoxaden
	Without inhibitor	M	ABT	PPB		Without inhibitor	M	ABT	PPB		Without inhibitor	M	ABT	PPB
A-P13	38.5	38	37.4	37.8		36.4	34.4	20.0*	21.1*		17.1	9.5*	12.2	9.8*
F-P18	47.5	43.2	41.5	41		42.1	26.1*	40.9	37.9		16.4	14.2	5.8*	12.6
DR3	38.3	42.1	37.8	35.5		44.9	26.7*	24.8*	22.3*		27	24.8	17.7*	22.4
LC-P13	35.6	33.5	32.4	30.2		34.4	36.7	21.2*	19.9*		30.1	20.8*	28.7	17.2*
D-P19	38.9	39.7	33.5	35.4		35.8	34.2	25.8*	30.9		35.5	37.8	6.7*	8.9*
TA-P24	32.8	29.8	28.9	31.4		33.1	20.2*	19.8*	17.9*		30.5	19.3*	21.5*	18.7*
E-P32	44	40.5	39.7	46.2		37.8	25.4*	26.3*	21.8*		40.9	23.5*	20.7*	17.9*
MH-P33	41.8	41.7	42.2	38.7		37.8	38.8	25.8*	35.8		29.9	25.4	15.8*	27.7
D-P35	37.6	32.4	31.5	33.4		35.6	19.8*	20.7*	21.1*		30.8	15.7*	17.9*	17.8*
V-P39	38.9	36.6	33.2	35.4		35.5	23.5*	27.8*	25.3*		32.5	15.6*	18.9*	16.7*
P-46	44.5	38.7	39.4	37.7		37.8	36.8	35.4	40.1		31	34.2	33.5	29.8
VE-P0	40.8	41	39.7	37.5		30.8	19.8*	21.2*	18.9*		17.8	15.2	14.3	11.4
SC-P14	41.1	43.1	45.2	38.7		35.4	38.7	39.4	37.8		30.2	34.3	32.1	37.9
ST-P34	40.8	35.6	42.2	41.1		35.6	31.3	21.2*	30.7		32.3	29.8	17.1*	21.2*
BW-P12	39.7	37.8	39.4	42.1		35.4	34.5	20.4*	25.8*		18.9	17.8	9.7*	8.7*
EP-P26	37.1	39.1	35.4	32.5		32.5	29.8	21.5*	27.8		29.8	19.8*	15.7*	14.1*
CO-P15	32.2	33.7	37.8	27.8		33.2	19.2*	20.5*	27.6		27.5	9.8*	8.8*	26.8
D-C19	38.1	31.8	33.2	37.7		33.7	28.6	19.2*	18.3*		32.8	36.7	10.8*	12.4*
GTA-P22	29.5	27.8	26.4	30.5		9.2	8.7	6.1	5.8		30.5	27.8	26.5	27.9
D-P275	41.5	35.4	34.5	38.8		38.7	32.9	33.6	18.1*		19.7	10.1*	13.2	9.8*
EP-P2	29.7	32.2	34.3	27.5		27.5	18.7*	18*	15.4*		25.7	15.3*	12.4*	11.3*
CAP-P11	31.9	34.2	33.3	29.8		11.4	9.8	8.6	12		30.1	33.4	34.7	29.7
BH-P11	30.8	32.4	34.2	34		28.9	32.3	10.5*	12.5*		25.5	11.2*	21.1	13.9*
TA-P41	35.5	33.1	34.8	30.9		17.5	12.1	15.4	13.2		35	35.5	35	32.1
D-P29	32.2	30.1	35.4	33.3		20.5	17.8	10.1*	11*		33.4	30.5	31.4	32.9
L-P4	38.1	36.5	40.2	33.4		36.7	19.8*	16.7*	15.9*		32.5	18.7*	19.1*	15.7*
LO-P6	35.4	35.9	31	36.2		32.5	17.9*	19.1*	27.6		37.8	12.9*	18.0*	28.9
TP-P14	32.1	29.8	30.1	31.4		20.5	23.1	18.7	11.1*		33.6	27.8	16.7*	19.0*
LO-P17	33.5	29.7	29	28.7		23.6	20.7	15.2*	14.5*		30.2	18.0*	15.1*	13.6*
LM-P23	30.1	31.2	33.5	34		29.6	34.2	32.1	33.3		28	29.1	31	32.1
DO-P25	35	32.1	33.5	30.7		27.8	19.8*	25.3	17.8*		32.1	18.7*	28.1	16.7*
LD-P27	29.7	27.5	30.2	27.6		25.4	27.8	17.0*	28.5		28.6	24.8	20.1*	29.8
DSM-P13	31.1	32.5	33.1	30.9		27.2	30.1	18.1*	15.4*		32.5	29.1	19.0*	17.2*
D-P15	37	35.7	32.5	33.7		28.1	30.8	19.7*	18.7*		33.4	35.2	23.4*	22.4*
LL-P25	35.1	32	33.7	31		29.2	27.9	32.1	30.1		30.9	31	33.2	29.7
CP-P16	37.6	35.2	34.7	32.1		10.5	11.2	9.8	7.2		9.2	7.2	8.1	6.5
